# Supplementary material for: Brassinosteroids Benefit Plants Performance by Augmenting Arbuscular Mycorrhizal Symbiosis
Source: Microbiol Spectr. 2021 Dec 15;9(3):e01645-21. doi: 10.1128/spectrum.01645-21 (PMC8672874; doi:10.1128/spectrum.01645-21)
Supplement: SUPPLEMENTAL FILE 1 — Supplemental material. Download SPECTRUM01645-21_Supp_1_seq6.xlsx, XLSX file, 0.01 MB [file spectrum01645-21_supp_1_seq6.xlsx]

## Sheet: Sheet1
Table 1 The primers used in qRT-PCR
EgBRI1-fw	CTAGTTTCAGTTCTTGCGATGC
EgBRI1-rev	AGACCGCCTGTAAAGTGATTG
EgBAK1-fw	CATTTGATCTTGCTCGACTTGC
EgBAK1-rev	TTGTTCCACCTCCGATTCC
EgCYP85A1-fw	TGCCGTTTTGTACTCTGGG
EgCYP85A1-rev	TTGGATCTTCAGGCTCTTTGG
EgPT4-fw	TTTCTGGGATAAGCACGGTC
EgPT4-rev	CTTTTGGGTCAGGTTTTGGC
EgPT5-fw	TTTCTGGGATAAGCACGGTC
EgPT5-rev	CTTTTGGGTCAGGTTTTGGC
EgRAM1-fw	CCCATCAGCATCAGCAAAAC
EgRAM1--rev	GCCAGCATGTAGTCATCTTTG
EgDELLA-fw	TCCTTACCTCAAATTCGCCC
EgDELLA-rev	TCATGCTGAAGTCGATGACG
EgGID1-fw	GATGAAGTCAACGTCAACGAATC
EgGID1-rev	GAAATCGTCCAATTCGCGG
EgGA20ox1-fw	CCTCACAATAGTCCTGGTACAC
EgGA20ox1-rev	TTCTCTTCCAAGCTCCCATG
EgUBI3-fw	TCACCTACGTCTACCAGAAGG
EgUBI3-rev	TCCTCGAAAGCTGTAAACATGG
